# Supplementary material for: Risk factors for hospital-acquired infections in teaching hospitals of Amhara regional state, Ethiopia: A matched-case control study
Source: PLoS One. 2017 Jul 18;12(7):e0181145. doi: 10.1371/journal.pone.0181145 (PMC5515417; doi:10.1371/journal.pone.0181145)
Supplement: S1 Supporting Information — (ZIP) [file pone.0181145.s001.zip]

Archive with 1 entries (1 files):
- Suplimental file for Plos Stata file.dta
